# Supplementary material for: Enhanced Diabetic Wound Healing Using Electrospun Biocompatible PLGA-Based Saxagliptin Fibrous Membranes
Source: Nanomaterials (Basel). 2022 Oct 25;12(21):3740. doi: 10.3390/nano12213740 (PMC9659155; doi:10.3390/nano12213740)
Supplement: Supplementary file 1 [file nanomaterials-12-03740-s001.zip]

Archive with 1 entries (1 files):
- nanomaterials-1942964-supplementary.pdf
